# Supplementary material for: A PIANO (Proper, Insufficient, Aberrant, and NO Reprogramming) Response to the Yamanaka Factors in the Initial Stages of Human iPSC Reprogramming
Source: Int J Mol Sci. 2020 May 2;21(9):3229. doi: 10.3390/ijms21093229 (PMC7246695; doi:10.3390/ijms21093229)
Supplement: Supplementary file 1 [file ijms-21-03229-s001.zip]

Archive with 3 entries (2 files):
- ijms-781518-supplementary-for conversion/
- ijms-781518-supplementary-for conversion/ijms-781518-supplementary-for conversion.pdf
- ijms-781518-supplementary-for conversion/ijms-781518-supplementary-for conversion.zip
